# Supplementary material for: Measuring and modelling the quality of 40 post-disaster mental health and psychosocial support programmes
Source: PLoS One. 2018 Feb 28;13(2):e0193285. doi: 10.1371/journal.pone.0193285 (PMC5830995; doi:10.1371/journal.pone.0193285)
Supplement: S2 File — (ZIP) [file pone.0193285.s002.zip]

Archive with 1 entries (1 files):
- S2_Dataset_MHPSS_programmes.xlsx
