# Supplementary material for: Measuring and modelling the quality of 40 post-disaster mental health and psychosocial support programmes
Source: PLoS One. 2018 Feb 28;13(2):e0193285. doi: 10.1371/journal.pone.0193285 (PMC5830995; doi:10.1371/journal.pone.0193285)
Supplement: S2 File — (ZIP) [file pone.0193285.s002.zip › S2_Dataset_MHPSS_programmes.xlsx]

## Sheet: data
ID	PD_1	PD_2	PD_3	PD_4	PD_5	PD_6	PD_7	PD_8	PD_9	PD_10	MI_1	MI_2	MI_3	MI_4	MI_5	MI_6	MI_7	MI_8	MI_9	MI_10	MI_11	MI_12	MI_13	MI_14	EP_1	EP_2	EP_3	EP_4	EP_5	EP_6	EP_7	EP_8	EP_9	EP_10	GE_1	GE_2	GE_3	GE_4	GE_5	GE_6	GE_7	GE_8	GE_9	GE_10
1	1	1	1	1	1	1	1	1	1	1	0	1	1	0	1	0	0	1	1	0	1	0	1	1						5	5	5	4	4	10	8	8	8	9	9	9	9	5	10
2	1	1	1	1	1	1	1	1	1	1	0	1	1	1	0	0	0	0	1	0	1	0	0	0	4	3	4	4	4	5	4	5	5	5	9	9	9	2	8	6	9	8	9	9
3	1	1	1	1	1	1	1	1	1	1		1	1	1	1	1	1	1	0	0	1	1	1	1	4	4	4	4	3	5	4	5	5	5	9	9	9	9	9	10	9	9	9	10
4	1	1	1	1	1	1	1	1	1	1	0	1	1	1		1	1		1		1		1	1	5	5	5	5	5	5	5	5	5	5	10	10	10	10	10	10	10	10	10	10
5	1	1	1	1	1	1	1	1	1	1	1	1	1	1	1	1	1	1	1	1	1	1	1	1	5	4	4	3	3	5	5	5	5	5	9	10	8	10	10	7	9	10	10	10
6	1	1	1	1	1	1	1	1	1	1	0	1	1	1	1	1	1	1	1	1	1	1	1	1	4	4	4	3	3	5	5	5	5	5	10	10	10	8	10	10	10	9	10	10
7	0	1	1	1	1	1	1	1	1	1	1	1	1		1	1	1	1	1	0	1	0	0	1	5	4	5	5	4	5	4	5	5	5	7	7	7	8	7	8	7	7	7	10
8	1	1	1	1	1	1	1	1	0	1	0	0	1	1	0	1	1	1	1	1			1	1	4	3	4	4	4	5	4	4	4	4	8	9		4	9	9	8	9	9	8
9	1	1	1	1	1	1	1	1	1	0	0	0	1	1	1	0	1		1		1		1		5		5	3		5		5	4		9	9	9	9	9	10	9	9	9	10
10	0	1	1	1	1	1	1	1	1	1	0	1	1	1	0			1	1	0	1	0	0	0	3	4	4	2	3	5	5	5	5	3	8	8	7	8	7	6	9	8	9	9
11	1	1	1	1	0	1	1	1	1	1	1	0	1	1	0	1	1	1	1	1	1	0	1	0	4	4	3	3	3	5	5	5	5	5	9	10	9	5	8	5	10	9	10	8
12	1	1	1	1	1	1	1	0	1	0	0	1	1	1	1	0	1	1	1	0	1	0	1	1	5	5	5	5	5	5	5	5	5	5	10	10	10	10	10	10	10	10	10	10
13	0	1	1	1	1	1	1	1	1	0	0	0	1	1		1	0		1		1	1	1		0	4	4	4	4	0	5	5	3	4	8	8	7	8	7	7	8			10
14	1	0	1	1	1	1	0	1	1	1	1	0	1	1	1	0	1	1	1	1	1	1	1	1	4	3	3	3	2	3	3	4	3	3	7	8	8	7	7	8	9	5	5	10
15		1	1	0	1	1	1	1	1	0	0	1	1	1	1	0	1	1	1	1	1	0	1	0		4	4	4	5		5	5	5	5	9	8	10	8	8	8	10	7	9	10
16	0	1	1			1	1	0	1	1		1		1	1	0	0		1			1	1							5	5	5	5	5	8	8	9	8	8	7	9	9	8	9
17	0	1	1	1		1	1	0		1	1			1					0			1	1							5	5	5	5	5	9	9	9
18	1	1	1	1	0	1	0	1	1	0	0	0	1	1	0	1	1	0	0	0	1	1	1	0	5	3	5	4	2	3	3	5	5	4	8	7	10	5	7	8	9	8	9	8
19	1	0	1	1	1	1	1	0	0	1	0	0	1	0	0	0	0	1	1	1	0	1	0	0	4	4	3	4	3	5	5	5	4	4	9	9	9	5	10	8	10	9	9	10
20	0	1	1	0	1	1	1	0	0	1	0	0	1	0	1	1	1	0	1	1	1	1	0	0	3	3	2	4	3	5	5	5	4	4	8	8	0	10	10	5	10	5	10	0
21	1	1	1	1	1	0	0	0	1	0	1	0	1	1	0	1	0	1	0	0	1	0	1	0	4	3	4	4	0	5	5	5	5	5	8		8	8	9	8	9	9	9	10
22	0	1	1	0	1	0	0	1	1	1													1		5	4	4	3	3	2	5	5	5	5
23	0	1	0	1	1	1	0	0	1	1	0	0	0	0	0	0	0	1	0	0	0	0	1	0	5	5	5	3	5	2	5	4	2	5	9	8	8	8	7	6	7	3	4	10
24	0	1	0	0	0	1	1	1	1	1	0	1	1	1	1	1	1	1	1	1	0	0	1	1	5	5	3	2	4	5	5	5	4	5	9	10	9	10	10	9	9	10	10	8
25		1	1	1	1	0	0	1	0	0	1	1	1	1	1	1	1	1	1	1	1	1	1	0	4	4	4	4	4	5	5	5	5	5	9	4	8	8	5	8	7	9	7	10
26	0	1	1		1	1	1	0	0	0	0	0	1	0	1	1	1	0	0	0	1	0	0	0	4	4	4	4	2	5	5	4	4	4	7	7	7	7	7	7	7	7	7	7
27	1	1	0	1		1	1	0	0	0	1				0	1	1	1		1	0	1	0	0	3		3		5	5		5		5	8	5	7	9	8	6	9	7		10
28	0	0	1	1	0	1	1	1	0	0	0	0	1	1	1	0	0	1	1	0	1	0	1	1	4	4	4	4	4	5	5	5	5	5	9	7	7	7	7	6	8	7	7	10
29	1	1	1	1	0	0	0	1	0	0	0	1	0	0	0	1	1	1	0	1	0	0	1	0	4	3	4	3	4	5	4	4	4	5	8	7	8	8	8	2	8	8	10	10
30	0	0	1	1	1	1	0	0	1	0	1	1	1	1		0	1	1	1	1										5	5	5	4	4	10	9	9	10	10	8	10	8	9	10
31	1	1	0	1	0	1	1	0	0	0	1	1		1	1	1	1	1	1	1	1	1	1	1			4	4	4	5	5	5	5	5	7	6	7	7	4	6	7			6
32	0	1	1	1	0	1	0	0	1	0	0	1	1	1	1	0	1	0	1	1	1	1	1	1	3	4	4	2	2	4	4	4	3	2	6	2	6	6	6	5	6	6	6	7
33		1	1	1	1	0	0	0	0	0	1	0	0	0	1	1	1	0		1	1	1	1	0						5	5	4	3	3	8	3	7	8	7	7	9	6	9	9
34	0	0	0	0	0	1	1	0	1	0	1	0	0	0		1	0		1						5	5	1	2	3	5	5	5	2	5	8	8	9	5	10	0	10	10	10	10
35	0	0	0	1	1	0	0	0	0	0	1	0	1	1	0	0	0	1	1	1	0	1	0	0	5	5	4	5	3	5	5	5	5	5
36	0	0	0	0	0	0	0	0	1	0	0	0	0	0		1	1	1	1		1					1	5	3	2		3	5	5	4	7	0	0	8	8	7	9	10	10	10
37	0	0	0	0	0	0	0	0	0	0	0	0	0	0	0	0	1	1	1	0	0	1	1	0	4	5	2	3	3	5	5	3	5	5	7	5	6	6	6	6	8	6	4	9
38	0	0	0	0	0	0	0	0		0	0	0	0	0		0	0		1						2	2	1	2	0	4	5	5	4	3	8	7	7			8	9	8		10
39			1			1	1	1		0				1					1				1		4	4	3	3	3	5	5	5	5	4	8	8	6			8	9	5		9
40						0	0				0	0	0	1	0	0	0	0	0	0	1	0	0	0	5	4	4	4	4	5	5	5	5	4	7	0	0	0	9	4	1	8	9	10

## Sheet: variables
NAME	DESCRIPTION
ID	Programme ID
PD_1	multi-agency planning group
PD_2	politicians or government officials involved in planning group
PD_3	local individuals involved in planning
PD_4	trauma experts involved in planning group
PD_5	good cooperation other actors
PD_6	psychosocial care plan to use in emergencies
PD_7	overall emergency plan
PD_8	build op existing guidelines
PD_9	existing psychosocial services fully mapped
PD_10	psychosocial care plan tested through exercises
MI_1	mental health complaints assessment
MI_2	integrated co-ordination point for long term
MI_3	appropriate conditions/facilities for communcal, cultural, spiritual and religious healing practices
MI_4	needs of minority or particular vulnerable groups taken into account
MI_5	site visits
MI_6	legal advice
MI_7	financial assistance
MI_8	stepped model of care
MI_9	professional treatment for acute stress or referral
MI_10	memorial services
MI_11	information meeting with the affected
MI_12	telephone helpline
MI_13	psychoeducation leaflets
MI_14	co-ordination centre for aftercare
EP_1	providing safety: successful
EP_2	connectedness: successful
EP_3	calmness: successful
EP_4	self and community efficacy: successful
EP_5	igniting hope: successful
EP_6	providing safety: how important
EP_7	connectedness: how important
EP_8	calmness: how important
EP_9	self and community efficacy: how important
EP_10	igniting hope: how important
GE_1	To what extent was your psychosocial programme responsive to the needs and problems of affected individuals?
GE_2	How well do you feel your overall preparedness plan worked to respond to the psychosocial consequences of the crisis?
GE_3	How effective was your programme in addressing the needs and problems of the affected individuals in the acute phase?
GE_4	How effective was your programme in addressing the needs and problems of the affected individuals in the recovery phase?
GE_5	How efficient - invested resources in relation to people assisted - was your psychosocial programme?
GE_6	Do you feel that your PSS program was able to reach vulnerable groups efficiently?
GE_7	To what extent was the content of your psychosocial programme appropriate given the circumstances of the event?
GE_8	To what extent did the programme contribute to the safety of affected people?
GE_9	To what extent did the programme contribute to the safety of service providers/staff?
GE_10	To what extent were affected people treated equally by the programme (no differences regardless of gender, age, ethnicity, social-economic status)?
